# Supplementary material for: Sepsis neonatorum: Bacterial profile, antimicrobial resistance patterns, among neonates and associated factors, Dilla University Referral Hospital, southern Ethiopia, with special reference to WHO prioritized pathogens
Source: PLoS One. 2026 Jul 10;21(7):e0352190. doi: 10.1371/journal.pone.0352190 (PMC13353990; doi:10.1371/journal.pone.0352190)
Supplement: S1 Data — (XLSX) [file pone.0352190.s001.xlsx]

## Sheet: FINAL NEONATE RAW DATA
sex	Age	residence	edulevel	occupation	income	placedelivery	birtihweihgt	modedelivey	meddevice	gestationalage	hospitalstay	prolongedlabor	prom	pprom	parity	bacteria	typeofbacteria	ampcilin	augmentin	cipro	TET	chloramphenicole	GENTAMYCIN	Ery	CEFOTAX	ceftazidime	ceftraxone	CEFOXITIN	COTRIMAZOLE	CLINDAMYCIN	MDR	SECONDLINE	FIRSTLINE	ESBLSCREEN	ESBL	Recodoccup	PRE_1
2	1	1	3	6	3	2	2	1	1	2	3	1	1	2	1	1	9	3	4	3	3	1	1	3	4	4	4	4	4	4	2	4	3	3	3	3	0.719512
2	2	2	1	2	1	2	1	2	2	1	3	1	1	2	2	2	#NULL!	#NULL!	#NULL!	#NULL!	#NULL!	#NULL!	#NULL!	#NULL!	#NULL!	#NULL!	#NULL!	#NULL!	#NULL!	#NULL!	#NULL!	#NULL!	#NULL!	#NULL!	#NULL!	2	0.534483
1	2	2	1	2	2	2	2	1	1	2	2	2	2	2	1	2	#NULL!	#NULL!	#NULL!	#NULL!	#NULL!	#NULL!	#NULL!	#NULL!	#NULL!	#NULL!	#NULL!	#NULL!	#NULL!	#NULL!	#NULL!	#NULL!	#NULL!	#NULL!	#NULL!	2	0.534483
2	1	1	2	4	1	1	1	2	2	1	2	1	2	2	1	2	#NULL!	#NULL!	#NULL!	#NULL!	#NULL!	#NULL!	#NULL!	#NULL!	#NULL!	#NULL!	#NULL!	#NULL!	#NULL!	#NULL!	#NULL!	#NULL!	#NULL!	#NULL!	#NULL!	4	0.719512
2	1	1	2	4	2	2	1	2	2	1	3	1	1	2	1	1	3	4	4	3	3	1	1	4	4	4	4	3	1	1	1	4	4	3	3	4	0.719512
2	1	1	3	6	2	2	2	1	2	1	3	1	1	2	2	2	#NULL!	#NULL!	#NULL!	#NULL!	#NULL!	#NULL!	#NULL!	#NULL!	#NULL!	#NULL!	#NULL!	#NULL!	#NULL!	#NULL!	#NULL!	#NULL!	#NULL!	#NULL!	#NULL!	3	0.719512
2	2	1	3	3	3	2	2	2	2	1	3	1	2	2	1	2	#NULL!	#NULL!	#NULL!	#NULL!	#NULL!	#NULL!	#NULL!	#NULL!	#NULL!	#NULL!	#NULL!	#NULL!	#NULL!	#NULL!	#NULL!	#NULL!	#NULL!	#NULL!	#NULL!	4	0.534483
1	2	1	3	3	2	2	2	2	2	1	2	1	2	2	1	2	#NULL!	#NULL!	#NULL!	#NULL!	#NULL!	#NULL!	#NULL!	#NULL!	#NULL!	#NULL!	#NULL!	#NULL!	#NULL!	#NULL!	#NULL!	#NULL!	#NULL!	#NULL!	#NULL!	4	0.534483
2	1	1	4	5	3	2	1	2	1	1	3	1	2	2	1	2	#NULL!	#NULL!	#NULL!	#NULL!	#NULL!	#NULL!	#NULL!	#NULL!	#NULL!	#NULL!	#NULL!	#NULL!	#NULL!	#NULL!	#NULL!	#NULL!	#NULL!	#NULL!	#NULL!	4	0.719512
1	2	2	1	2	2	1	1	2	2	1	3	1	1	2	2	2	#NULL!	#NULL!	#NULL!	#NULL!	#NULL!	#NULL!	#NULL!	#NULL!	#NULL!	#NULL!	#NULL!	#NULL!	#NULL!	#NULL!	#NULL!	#NULL!	#NULL!	#NULL!	#NULL!	2	0.534483
2	1	1	3	6	3	2	2	1	1	1	3	2	2	2	2	2	#NULL!	#NULL!	#NULL!	#NULL!	#NULL!	#NULL!	#NULL!	#NULL!	#NULL!	#NULL!	#NULL!	#NULL!	#NULL!	#NULL!	#NULL!	#NULL!	#NULL!	#NULL!	#NULL!	3	0.719512
1	1	1	2	3	2	1	1	1	1	1	2	2	1	1	2	2	#NULL!	#NULL!	#NULL!	#NULL!	#NULL!	#NULL!	#NULL!	#NULL!	#NULL!	#NULL!	#NULL!	#NULL!	#NULL!	#NULL!	#NULL!	#NULL!	#NULL!	#NULL!	#NULL!	4	0.719512
2	2	2	1	2	2	2	2	2	1	1	2	1	1	2	2	1	2	4	4	1	1	1	1	1	4	4	4	1	1	1	5	4	4	3	3	2	0.534483
2	2	1	3	4	1	2	2	2	1	1	2	2	2	2	1	2	#NULL!	#NULL!	#NULL!	#NULL!	#NULL!	#NULL!	#NULL!	#NULL!	#NULL!	#NULL!	#NULL!	#NULL!	#NULL!	#NULL!	#NULL!	#NULL!	#NULL!	#NULL!	#NULL!	4	0.534483
2	1	1	3	5	2	2	1	1	1	1	3	1	2	2	1	2	#NULL!	#NULL!	#NULL!	#NULL!	#NULL!	#NULL!	#NULL!	#NULL!	#NULL!	#NULL!	#NULL!	#NULL!	#NULL!	#NULL!	#NULL!	#NULL!	#NULL!	#NULL!	#NULL!	4	0.719512
2	1	1	4	1	3	2	2	1	1	1	2	1	2	2	1	2	#NULL!	#NULL!	#NULL!	#NULL!	#NULL!	#NULL!	#NULL!	#NULL!	#NULL!	#NULL!	#NULL!	#NULL!	#NULL!	#NULL!	#NULL!	#NULL!	#NULL!	#NULL!	#NULL!	1	0.719512
1	2	2	4	1	3	2	2	1	1	1	3	2	2	2	2	1	1	3	3	1	1	1	1	4	3	3	3	4	3	4	1	3	3	1	1	1	0.534483
1	1	2	3	4	2	2	2	2	2	1	3	1	2	2	1	2	#NULL!	#NULL!	#NULL!	#NULL!	#NULL!	#NULL!	#NULL!	#NULL!	#NULL!	#NULL!	#NULL!	#NULL!	#NULL!	#NULL!	#NULL!	#NULL!	#NULL!	#NULL!	#NULL!	4	0.719512
2	2	2	1	2	2	2	2	1	1	1	3	1	2	2	1	2	#NULL!	#NULL!	#NULL!	#NULL!	#NULL!	#NULL!	#NULL!	#NULL!	#NULL!	#NULL!	#NULL!	#NULL!	#NULL!	#NULL!	#NULL!	#NULL!	#NULL!	#NULL!	#NULL!	2	0.534483
2	1	1	3	6	3	2	2	1	2	1	2	1	2	2	1	2	#NULL!	#NULL!	#NULL!	#NULL!	#NULL!	#NULL!	#NULL!	#NULL!	#NULL!	#NULL!	#NULL!	#NULL!	#NULL!	#NULL!	#NULL!	#NULL!	#NULL!	#NULL!	#NULL!	3	0.719512
2	2	1	2	2	2	1	1	2	2	1	3	1	1	2	2	1	1	3	3	1	1	1	1	4	3	3	3	4	3	4	1	3	3	1	2	2	0.534483
1	2	2	3	3	3	2	2	1	1	1	3	1	2	2	2	1	1	3	3	1	3	1	1	4	3	3	3	4	3	4	2	3	3	1	1	4	0.534483
2	2	2	1	2	3	2	1	2	2	1	4	1	1	1	2	2	#NULL!	#NULL!	#NULL!	#NULL!	#NULL!	#NULL!	#NULL!	#NULL!	#NULL!	#NULL!	#NULL!	#NULL!	#NULL!	#NULL!	#NULL!	#NULL!	#NULL!	#NULL!	#NULL!	2	0.534483
2	1	1	4	1	3	2	2	1	1	1	2	2	2	2	2	2	#NULL!	#NULL!	#NULL!	#NULL!	#NULL!	#NULL!	#NULL!	#NULL!	#NULL!	#NULL!	#NULL!	#NULL!	#NULL!	#NULL!	#NULL!	#NULL!	#NULL!	#NULL!	#NULL!	1	0.719512
2	2	2	2	3	3	2	2	2	1	1	2	1	1	1	1	1	3	4	4	3	3	1	1	3	4	4	4	1	1	1	1	4	4	3	3	4	0.534483
1	1	2	2	3	2	1	1	2	1	2	4	1	1	2	2	1	2	4	4	1	3	1	1	3	4	4	4	1	3	3	2	4	4	3	3	4	0.719512
2	1	1	4	1	3	2	2	1	1	2	3	1	2	2	1	2	#NULL!	#NULL!	#NULL!	#NULL!	#NULL!	#NULL!	#NULL!	#NULL!	#NULL!	#NULL!	#NULL!	#NULL!	#NULL!	#NULL!	#NULL!	#NULL!	#NULL!	#NULL!	#NULL!	1	0.719512
1	1	1	3	3	3	2	2	1	1	1	3	1	2	2	1	2	#NULL!	#NULL!	#NULL!	#NULL!	#NULL!	#NULL!	#NULL!	#NULL!	#NULL!	#NULL!	#NULL!	#NULL!	#NULL!	#NULL!	#NULL!	#NULL!	#NULL!	#NULL!	#NULL!	4	0.719512
1	1	1	2	6	2	2	1	2	2	1	2	1	1	2	1	2	#NULL!	#NULL!	#NULL!	#NULL!	#NULL!	#NULL!	#NULL!	#NULL!	#NULL!	#NULL!	#NULL!	#NULL!	#NULL!	#NULL!	#NULL!	#NULL!	#NULL!	#NULL!	#NULL!	3	0.719512
1	1	1	4	1	3	2	2	1	1	2	3	2	2	2	2	2	#NULL!	#NULL!	#NULL!	#NULL!	#NULL!	#NULL!	#NULL!	#NULL!	#NULL!	#NULL!	#NULL!	#NULL!	#NULL!	#NULL!	#NULL!	#NULL!	#NULL!	#NULL!	#NULL!	1	0.719512
2	1	2	1	2	2	1	1	2	1	2	2	1	1	2	2	2	#NULL!	#NULL!	#NULL!	#NULL!	#NULL!	#NULL!	#NULL!	#NULL!	#NULL!	#NULL!	#NULL!	#NULL!	#NULL!	#NULL!	#NULL!	#NULL!	#NULL!	#NULL!	#NULL!	2	0.719512
2	1	2	2	4	2	2	2	1	2	2	2	1	2	2	1	2	#NULL!	#NULL!	#NULL!	#NULL!	#NULL!	#NULL!	#NULL!	#NULL!	#NULL!	#NULL!	#NULL!	#NULL!	#NULL!	#NULL!	#NULL!	#NULL!	#NULL!	#NULL!	#NULL!	4	0.719512
2	1	1	4	1	3	2	2	1	1	2	3	1	2	2	1	2	#NULL!	#NULL!	#NULL!	#NULL!	#NULL!	#NULL!	#NULL!	#NULL!	#NULL!	#NULL!	#NULL!	#NULL!	#NULL!	#NULL!	#NULL!	#NULL!	#NULL!	#NULL!	#NULL!	1	0.719512
2	1	2	1	2	1	2	1	2	2	1	3	1	1	2	2	2	#NULL!	#NULL!	#NULL!	#NULL!	#NULL!	#NULL!	#NULL!	#NULL!	#NULL!	#NULL!	#NULL!	#NULL!	#NULL!	#NULL!	#NULL!	#NULL!	#NULL!	#NULL!	#NULL!	2	0.719512
1	1	1	3	3	3	2	2	1	1	1	3	2	2	2	2	2	#NULL!	#NULL!	#NULL!	#NULL!	#NULL!	#NULL!	#NULL!	#NULL!	#NULL!	#NULL!	#NULL!	#NULL!	#NULL!	#NULL!	#NULL!	#NULL!	#NULL!	#NULL!	#NULL!	4	0.719512
1	2	2	1	2	3	1	1	2	2	1	3	1	1	1	1	1	2	4	4	1	1	1	1	1	4	4	4	1	1	1	5	4	4	#NULL!	3	2	0.534483
1	2	2	2	2	2	1	1	2	2	1	1	2	2	2	1	2	#NULL!	#NULL!	#NULL!	#NULL!	#NULL!	#NULL!	#NULL!	#NULL!	#NULL!	#NULL!	#NULL!	#NULL!	#NULL!	#NULL!	#NULL!	#NULL!	#NULL!	#NULL!	#NULL!	2	0.534483
2	2	1	3	3	3	2	1	2	2	1	3	1	2	2	1	2	#NULL!	#NULL!	#NULL!	#NULL!	#NULL!	#NULL!	#NULL!	#NULL!	#NULL!	#NULL!	#NULL!	#NULL!	#NULL!	#NULL!	#NULL!	#NULL!	#NULL!	#NULL!	#NULL!	4	0.534483
2	2	1	2	3	3	2	2	1	1	1	3	1	1	1	2	2	#NULL!	#NULL!	#NULL!	#NULL!	#NULL!	#NULL!	#NULL!	#NULL!	#NULL!	#NULL!	#NULL!	#NULL!	#NULL!	#NULL!	#NULL!	#NULL!	#NULL!	#NULL!	#NULL!	4	0.534483
2	1	2	1	2	2	2	1	2	2	2	3	1	1	2	2	1	1	3	3	1	1	1	1	4	3	3	3	4	1	4	5	3	3	1	2	2	0.719512
2	1	2	4	6	3	2	1	1	2	1	2	1	1	1	2	1	3	4	4	1	3	1	1	3	4	4	4	1	1	1	5	4	4	3	3	3	0.719512
1	1	1	4	5	3	1	2	1	1	1	3	2	2	2	2	1	8	4	1	1	1	1	1	4	1	1	3	4	3	4	5	3	4	3	3	4	0.719512
2	2	1	2	3	3	2	1	2	2	1	4	1	1	2	1	1	2	4	4	1	1	1	1	3	4	4	4	1	3	1	5	4	4	3	3	4	0.534483
2	1	2	3	3	1	2	2	2	2	2	1	1	1	1	1	1	8	4	3	1	1	1	1	4	3	3	3	4	3	4	1	3	4	1	1	4	0.719512
1	2	2	1	2	2	1	2	2	2	2	4	1	1	1	2	2	#NULL!	#NULL!	#NULL!	#NULL!	#NULL!	#NULL!	#NULL!	#NULL!	#NULL!	#NULL!	#NULL!	#NULL!	#NULL!	#NULL!	#NULL!	#NULL!	#NULL!	#NULL!	#NULL!	2	0.534483
2	2	2	3	3	3	1	1	2	2	1	4	1	1	2	2	1	1	3	3	1	1	1	1	4	3	3	3	4	1	4	5	3	3	1	2	4	0.534483
1	2	1	3	6	3	2	2	1	2	2	3	1	1	2	2	2	#NULL!	#NULL!	#NULL!	#NULL!	#NULL!	#NULL!	#NULL!	#NULL!	#NULL!	#NULL!	#NULL!	#NULL!	#NULL!	#NULL!	#NULL!	#NULL!	#NULL!	#NULL!	#NULL!	3	0.534483
2	1	2	2	1	2	1	1	2	2	2	2	1	1	1	1	1	2	4	4	1	1	1	1	3	4	4	4	1	3	1	5	4	4	3	3	1	0.719512
1	1	1	3	3	3	1	1	1	1	2	3	2	2	2	2	1	1	3	3	1	1	1	1	4	3	3	3	4	1	4	5	3	3	1	2	4	0.719512
2	1	2	2	6	1	1	2	2	2	1	2	1	1	1	2	2	#NULL!	#NULL!	#NULL!	#NULL!	#NULL!	#NULL!	#NULL!	#NULL!	#NULL!	#NULL!	#NULL!	#NULL!	#NULL!	#NULL!	#NULL!	#NULL!	#NULL!	#NULL!	#NULL!	3	0.719512
1	2	1	3	5	3	2	1	1	1	2	2	2	2	2	2	1	2	4	4	3	1	1	1	3	4	4	4	3	3	1	2	4	4	3	3	4	0.534483
2	2	1	3	1	3	2	1	1	1	2	3	2	2	2	2	1	8	4	3	3	3	1	1	4	3	3	3	4	1	4	2	3	4	1	1	1	0.534483
2	2	2	2	6	1	1	2	2	2	2	4	1	1	1	1	1	8	4	3	3	3	1	1	4	3	3	3	4	3	4	3	3	4	1	1	3	0.534483
1	1	2	2	2	2	1	1	2	2	1	2	1	1	2	2	1	8	4	3	3	1	1	1	4	3	3	3	4	1	4	1	3	4	1	2	2	0.719512
1	2	2	2	6	3	1	1	2	2	1	3	1	1	2	2	1	8	4	3	1	3	1	1	4	3	3	3	4	3	4	2	3	4	1	2	3	0.534483
2	2	1	3	5	2	1	1	2	2	2	3	1	1	1	1	1	5	3	3	1	4	1	4	4	3	3	3	4	1	4	5	1	1	2	3	4	0.534483
1	1	2	3	6	3	2	2	1	1	2	4	1	1	2	1	1	3	4	4	3	3	1	1	3	4	4	4	1	1	1	1	4	4	3	3	3	0.719512
1	2	2	2	3	2	1	2	2	2	1	3	1	2	2	2	1	6	3	3	1	3	1	1	3	4	4	4	4	1	1	1	4	3	3	3	4	0.534483
2	1	2	4	6	3	2	1	1	2	1	2	1	1	1	2	2	#NULL!	#NULL!	#NULL!	#NULL!	#NULL!	#NULL!	#NULL!	#NULL!	#NULL!	#NULL!	#NULL!	#NULL!	#NULL!	#NULL!	#NULL!	#NULL!	#NULL!	#NULL!	#NULL!	3	0.719512
1	2	2	4	1	3	2	2	1	1	2	3	2	2	2	2	1	1	3	3	1	1	1	1	4	3	3	3	4	3	4	1	3	3	1	2	1	0.534483
2	2	2	1	6	3	2	2	2	2	2	3	1	1	1	2	2	#NULL!	#NULL!	#NULL!	#NULL!	#NULL!	#NULL!	#NULL!	#NULL!	#NULL!	#NULL!	#NULL!	#NULL!	#NULL!	#NULL!	#NULL!	#NULL!	#NULL!	#NULL!	#NULL!	3	0.534483
2	2	1	2	3	3	2	2	1	1	2	3	1	2	2	2	1	1	3	3	1	1	1	1	4	1	1	3	4	3	4	1	3	3	3	2	4	0.534483
1	2	2	3	2	1	1	1	1	1	1	2	2	1	2	1	2	#NULL!	#NULL!	#NULL!	#NULL!	#NULL!	#NULL!	#NULL!	#NULL!	#NULL!	#NULL!	#NULL!	#NULL!	#NULL!	#NULL!	#NULL!	#NULL!	#NULL!	#NULL!	#NULL!	2	0.534483
1	1	1	1	4	3	2	1	1	2	1	3	1	1	1	2	1	1	3	3	1	1	1	1	4	1	1	3	4	1	4	5	3	3	3	2	4	0.719512
2	1	2	2	3	3	1	2	2	2	2	3	1	1	1	2	1	2	4	4	3	3	1	3	3	4	4	4	3	3	3	4	4	4	3	3	4	0.719512
2	2	2	2	1	1	1	2	2	2	2	3	1	1	1	2	1	2	4	4	1	3	1	3	3	4	4	4	3	3	1	2	4	4	3	3	1	0.534483
1	1	2	4	1	3	2	1	1	1	1	3	2	1	1	2	1	8	4	3	1	3	1	1	4	1	1	3	4	3	4	2	3	4	2	3	1	0.719512
2	1	1	4	1	1	1	2	2	2	1	2	1	1	2	2	1	1	3	3	3	3	1	1	4	3	3	3	4	3	4	3	3	3	1	1	1	0.719512
1	2	2	3	3	2	2	1	2	1	1	3	1	1	2	2	2	#NULL!	#NULL!	#NULL!	#NULL!	#NULL!	#NULL!	#NULL!	#NULL!	#NULL!	#NULL!	#NULL!	#NULL!	#NULL!	#NULL!	#NULL!	#NULL!	#NULL!	#NULL!	#NULL!	4	0.534483
2	1	2	3	3	2	2	1	2	1	1	3	1	1	1	2	1	8	4	3	3	3	1	1	4	3	3	3	4	3	4	3	3	4	1	1	4	0.719512
2	2	2	1	6	3	2	2	2	2	2	3	1	1	1	2	1	8	4	3	1	1	1	1	4	1	1	3	4	1	4	5	3	4	3	3	3	0.534483
1	1	2	3	2	2	1	1	2	2	1	3	1	1	1	2	2	#NULL!	#NULL!	#NULL!	#NULL!	#NULL!	#NULL!	#NULL!	#NULL!	#NULL!	#NULL!	#NULL!	#NULL!	#NULL!	#NULL!	#NULL!	#NULL!	#NULL!	#NULL!	#NULL!	2	0.719512
2	1	2	1	2	3	1	2	2	2	1	1	1	1	1	1	1	1	3	3	1	1	1	1	4	3	3	3	4	1	4	5	3	3	2	3	2	0.719512
1	2	2	3	2	1	1	1	1	1	1	2	2	2	1	1	1	2	4	4	1	3	1	3	3	4	4	4	1	3	1	2	4	4	3	3	2	0.534483
1	2	2	2	2	2	1	2	1	2	1	4	1	1	1	2	1	1	3	3	1	3	1	3	4	3	3	3	4	3	4	2	1	1	1	1	2	0.534483
2	1	1	3	3	2	2	1	2	2	1	1	1	1	1	2	1	1	3	3	3	3	3	3	4	3	3	3	4	3	4	4	1	1	1	1	4	0.719512
2	2	2	1	4	3	1	2	1	2	1	2	1	2	2	2	1	8	4	3	3	1	1	1	4	3	3	3	4	3	4	2	3	4	1	2	4	0.534483
1	1	1	1	3	1	1	2	1	1	2	3	2	2	2	1	1	3	4	4	3	3	1	1	3	4	4	4	1	1	1	1	4	4	3	3	4	0.719512
2	2	2	4	6	1	2	1	2	2	1	1	1	1	2	1	2	#NULL!	#NULL!	#NULL!	#NULL!	#NULL!	#NULL!	#NULL!	#NULL!	#NULL!	#NULL!	#NULL!	#NULL!	#NULL!	#NULL!	#NULL!	#NULL!	#NULL!	#NULL!	#NULL!	3	0.534483
1	2	2	1	3	1	2	1	1	2	1	1	2	2	2	2	1	1	3	3	1	3	1	3	4	3	3	3	4	1	4	1	1	1	1	2	4	0.534483
2	1	2	4	6	3	2	1	1	2	1	2	1	1	1	2	1	1	3	3	1	3	1	3	4	3	3	3	4	1	4	1	1	1	1	2	3	0.719512
2	1	2	4	6	3	2	1	1	2	1	2	1	1	1	2	1	1	3	3	1	3	1	3	4	3	3	3	4	1	4	1	1	1	1	2	3	0.719512
1	2	2	1	2	3	1	1	2	2	1	3	1	1	1	1	1	2	4	4	1	1	1	1	1	4	4	4	1	1	1	5	4	4	3	3	2	0.534483
1	2	2	2	3	2	1	2	2	2	1	3	1	2	2	2	2	#NULL!	#NULL!	#NULL!	#NULL!	#NULL!	#NULL!	#NULL!	#NULL!	#NULL!	#NULL!	#NULL!	#NULL!	#NULL!	#NULL!	#NULL!	#NULL!	#NULL!	#NULL!	#NULL!	4	0.534483
2	2	1	2	3	3	2	2	1	1	1	3	1	1	1	2	1	8	4	3	1	1	1	1	4	3	3	3	4	3	4	1	3	4	1	2	4	0.534483
2	1	2	1	2	2	1	1	2	1	2	2	1	1	2	2	2	#NULL!	#NULL!	#NULL!	#NULL!	#NULL!	#NULL!	#NULL!	#NULL!	#NULL!	#NULL!	#NULL!	#NULL!	#NULL!	#NULL!	#NULL!	#NULL!	#NULL!	#NULL!	#NULL!	2	0.719512
2	1	1	2	6	2	2	1	1	1	2	4	2	2	2	2	2	#NULL!	#NULL!	#NULL!	#NULL!	#NULL!	#NULL!	#NULL!	#NULL!	#NULL!	#NULL!	#NULL!	#NULL!	#NULL!	#NULL!	#NULL!	#NULL!	#NULL!	#NULL!	#NULL!	3	0.719512
2	1	1	3	3	2	2	1	2	2	1	1	1	1	1	2	1	1	3	3	3	3	3	3	4	3	3	3	4	3	4	4	1	1	1	1	4	0.719512
2	1	1	3	3	2	2	1	2	2	1	1	1	1	1	2	1	1	3	3	3	3	3	3	4	3	3	3	4	3	4	4	1	1	1	1	4	0.719512
2	1	2	1	2	1	2	1	2	2	1	3	1	1	2	2	2	#NULL!	#NULL!	#NULL!	#NULL!	#NULL!	#NULL!	#NULL!	#NULL!	#NULL!	#NULL!	#NULL!	#NULL!	#NULL!	#NULL!	#NULL!	#NULL!	#NULL!	#NULL!	#NULL!	2	0.719512
2	1	2	1	2	1	2	1	2	2	1	3	1	1	2	2	2	#NULL!	#NULL!	#NULL!	#NULL!	#NULL!	#NULL!	#NULL!	#NULL!	#NULL!	#NULL!	#NULL!	#NULL!	#NULL!	#NULL!	#NULL!	#NULL!	#NULL!	#NULL!	#NULL!	2	0.719512
2	1	1	2	4	2	2	1	2	2	1	3	1	1	2	1	1	9	3	4	1	1	1	3	3	4	4	4	4	4	4	1	4	1	3	3	4	0.719512
1	2	2	4	1	3	2	2	1	1	2	3	2	2	2	2	1	1	3	3	1	1	1	3	4	3	3	3	4	1	4	5	1	1	1	2	1	0.534483
1	2	2	4	1	3	2	2	1	1	2	3	2	2	2	2	1	1	3	3	1	1	1	3	4	3	3	3	4	1	4	5	1	1	1	2	1	0.534483
2	2	2	2	3	3	2	2	2	1	1	2	1	1	1	1	1	3	4	4	3	3	1	1	3	4	4	4	1	1	1	1	4	4	3	3	4	0.534483
2	1	2	1	2	2	2	1	2	2	1	3	1	1	2	2	2	#NULL!	#NULL!	#NULL!	#NULL!	#NULL!	#NULL!	#NULL!	#NULL!	#NULL!	#NULL!	#NULL!	#NULL!	#NULL!	#NULL!	#NULL!	#NULL!	#NULL!	#NULL!	#NULL!	2	0.719512
2	2	1	3	4	1	2	2	2	1	1	2	2	2	2	1	2	#NULL!	#NULL!	#NULL!	#NULL!	#NULL!	#NULL!	#NULL!	#NULL!	#NULL!	#NULL!	#NULL!	#NULL!	#NULL!	#NULL!	#NULL!	#NULL!	#NULL!	#NULL!	#NULL!	4	0.534483
2	1	2	1	3	1	2	2	2	1	1	1	2	2	1	2	2	#NULL!	#NULL!	#NULL!	#NULL!	#NULL!	#NULL!	#NULL!	#NULL!	#NULL!	#NULL!	#NULL!	#NULL!	#NULL!	#NULL!	#NULL!	#NULL!	#NULL!	#NULL!	#NULL!	4	0.719512
1	2	2	2	4	2	2	2	2	2	1	2	1	2	1	1	2	#NULL!	#NULL!	#NULL!	#NULL!	#NULL!	#NULL!	#NULL!	#NULL!	#NULL!	#NULL!	#NULL!	#NULL!	#NULL!	#NULL!	#NULL!	#NULL!	#NULL!	#NULL!	#NULL!	4	0.534483
1	2	1	3	1	1	1	1	1	1	2	3	2	2	2	2	2	#NULL!	#NULL!	#NULL!	#NULL!	#NULL!	#NULL!	#NULL!	#NULL!	#NULL!	#NULL!	#NULL!	#NULL!	#NULL!	#NULL!	#NULL!	#NULL!	#NULL!	#NULL!	#NULL!	1	0.534483
2	1	2	2	2	2	1	2	2	1	2	2	1	1	2	2	2	#NULL!	#NULL!	#NULL!	#NULL!	#NULL!	#NULL!	#NULL!	#NULL!	#NULL!	#NULL!	#NULL!	#NULL!	#NULL!	#NULL!	#NULL!	#NULL!	#NULL!	#NULL!	#NULL!	2	0.719512
2	1	1	4	2	1	1	1	1	2	1	3	2	1	2	1	2	#NULL!	#NULL!	#NULL!	#NULL!	#NULL!	#NULL!	#NULL!	#NULL!	#NULL!	#NULL!	#NULL!	#NULL!	#NULL!	#NULL!	#NULL!	#NULL!	#NULL!	#NULL!	#NULL!	2	0.719512
1	2	1	3	4	1	2	2	2	1	1	2	2	2	2	1	2	#NULL!	#NULL!	#NULL!	#NULL!	#NULL!	#NULL!	#NULL!	#NULL!	#NULL!	#NULL!	#NULL!	#NULL!	#NULL!	#NULL!	#NULL!	#NULL!	#NULL!	#NULL!	#NULL!	4	0.534483
1	1	2	1	3	3	1	1	2	2	1	3	1	1	1	1	1	8	4	3	3	1	1	1	4	3	3	3	4	3	4	2	3	4	1	2	4	0.719512
2	2	2	3	6	1	2	2	1	1	1	1	2	2	2	2	1	2	4	4	1	1	1	1	1	4	4	4	1	1	1	5	4	4	3	3	3	0.534483
1	2	2	1	2	1	1	2	2	2	1	2	1	1	2	2	1	8	4	3	1	1	1	1	4	3	3	3	4	3	4	1	3	4	1	2	2	0.534483
2	2	1	3	4	1	2	2	2	1	1	2	2	2	2	1	2	#NULL!	#NULL!	#NULL!	#NULL!	#NULL!	#NULL!	#NULL!	#NULL!	#NULL!	#NULL!	#NULL!	#NULL!	#NULL!	#NULL!	#NULL!	#NULL!	#NULL!	#NULL!	#NULL!	4	0.534483
1	1	1	3	3	3	2	2	1	1	1	3	1	2	2	1	2	#NULL!	#NULL!	#NULL!	#NULL!	#NULL!	#NULL!	#NULL!	#NULL!	#NULL!	#NULL!	#NULL!	#NULL!	#NULL!	#NULL!	#NULL!	#NULL!	#NULL!	#NULL!	#NULL!	4	0.719512
1	2	2	2	2	2	1	1	2	2	1	1	2	2	2	1	2	#NULL!	#NULL!	#NULL!	#NULL!	#NULL!	#NULL!	#NULL!	#NULL!	#NULL!	#NULL!	#NULL!	#NULL!	#NULL!	#NULL!	#NULL!	#NULL!	#NULL!	#NULL!	#NULL!	2	0.534483
1	2	2	2	3	2	1	2	2	2	1	3	1	2	2	2	2	#NULL!	#NULL!	#NULL!	#NULL!	#NULL!	#NULL!	#NULL!	#NULL!	#NULL!	#NULL!	#NULL!	#NULL!	#NULL!	#NULL!	#NULL!	#NULL!	#NULL!	#NULL!	#NULL!	4	0.534483
1	1	1	2	3	2	1	1	1	1	2	2	2	1	1	2	2	#NULL!	#NULL!	#NULL!	#NULL!	#NULL!	#NULL!	#NULL!	#NULL!	#NULL!	#NULL!	#NULL!	#NULL!	#NULL!	#NULL!	#NULL!	#NULL!	#NULL!	#NULL!	#NULL!	4	0.719512
2	1	2	3	3	2	2	1	2	1	1	3	1	1	1	2	1	8	4	3	3	3	1	3	4	3	3	3	4	1	4	3	1	4	1	2	4	0.719512
2	2	1	2	3	3	2	2	1	1	2	3	1	2	2	2	1	1	3	3	1	1	1	3	4	3	3	3	4	1	4	1	1	1	1	2	4	0.534483
2	1	1	4	1	3	2	2	1	1	2	3	1	2	2	1	2	#NULL!	#NULL!	#NULL!	#NULL!	#NULL!	#NULL!	#NULL!	#NULL!	#NULL!	#NULL!	#NULL!	#NULL!	#NULL!	#NULL!	#NULL!	#NULL!	#NULL!	#NULL!	#NULL!	1	0.719512
1	2	1	4	1	3	2	2	1	1	2	3	1	2	2	1	2	#NULL!	#NULL!	#NULL!	#NULL!	#NULL!	#NULL!	#NULL!	#NULL!	#NULL!	#NULL!	#NULL!	#NULL!	#NULL!	#NULL!	#NULL!	#NULL!	#NULL!	#NULL!	#NULL!	1	0.534483
2	1	1	2	6	3	2	2	1	2	2	2	1	2	2	1	2	#NULL!	#NULL!	#NULL!	#NULL!	#NULL!	#NULL!	#NULL!	#NULL!	#NULL!	#NULL!	#NULL!	#NULL!	#NULL!	#NULL!	#NULL!	#NULL!	#NULL!	#NULL!	#NULL!	3	0.719512
2	1	1	3	6	3	2	2	1	2	2	2	1	2	2	1	2	#NULL!	#NULL!	#NULL!	#NULL!	#NULL!	#NULL!	#NULL!	#NULL!	#NULL!	#NULL!	#NULL!	#NULL!	#NULL!	#NULL!	#NULL!	#NULL!	#NULL!	#NULL!	#NULL!	3	0.719512
1	2	1	3	6	2	2	1	1	1	1	2	2	1	2	2	2	#NULL!	#NULL!	#NULL!	#NULL!	#NULL!	#NULL!	#NULL!	#NULL!	#NULL!	#NULL!	#NULL!	#NULL!	#NULL!	#NULL!	#NULL!	#NULL!	#NULL!	#NULL!	#NULL!	3	0.534483
2	1	2	1	2	1	2	1	2	2	1	3	1	1	1	1	2	#NULL!	#NULL!	#NULL!	#NULL!	#NULL!	#NULL!	#NULL!	#NULL!	#NULL!	#NULL!	#NULL!	#NULL!	#NULL!	#NULL!	#NULL!	#NULL!	#NULL!	#NULL!	#NULL!	2	0.719512
2	2	1	2	2	3	1	2	2	1	2	1	2	1	2	2	1	9	1	4	1	3	1	1	3	4	4	4	4	1	4	5	4	2	3	3	2	0.534483
2	1	1	4	1	3	2	2	1	1	2	3	1	2	2	1	1	5	3	3	1	4	1	4	4	3	3	3	4	1	4	5	4	4	2	3	1	0.719512
1	1	1	2	3	2	1	1	1	1	2	2	2	1	1	2	2	#NULL!	#NULL!	#NULL!	#NULL!	#NULL!	#NULL!	#NULL!	#NULL!	#NULL!	#NULL!	#NULL!	#NULL!	#NULL!	#NULL!	#NULL!	#NULL!	#NULL!	#NULL!	#NULL!	4	0.719512
2	1	1	2	6	2	2	1	1	1	2	4	2	2	2	2	1	7	3	4	4	1	1	4	1	3	4	3	4	4	1	5	4	4	3	3	3	0.719512
2	1	1	2	6	2	2	1	1	1	2	4	2	2	2	2	2	#NULL!	#NULL!	4	#NULL!	#NULL!	#NULL!	#NULL!	#NULL!	#NULL!	#NULL!	#NULL!	#NULL!	#NULL!	#NULL!	#NULL!	#NULL!	#NULL!	#NULL!	#NULL!	3	0.719512
2	2	2	2	3	3	2	2	2	1	1	2	1	1	1	1	1	3	4	4	3	3	1	3	3	4	4	4	1	3	1	3	4	4	3	3	4	0.534483
2	2	1	3	3	3	2	1	2	2	1	3	1	2	2	1	2	#NULL!	#NULL!	#NULL!	#NULL!	#NULL!	#NULL!	#NULL!	#NULL!	#NULL!	#NULL!	#NULL!	#NULL!	#NULL!	#NULL!	#NULL!	#NULL!	#NULL!	#NULL!	#NULL!	4	0.534483
2	1	2	4	6	3	2	1	1	2	1	2	1	1	1	2	1	2	4	4	1	3	1	3	3	4	4	4	3	3	3	4	4	4	3	3	3	0.719512
1	2	2	4	1	3	2	2	1	1	2	3	2	2	2	2	1	1	3	3	1	1	1	3	4	3	3	3	4	1	4	1	1	1	1	2	1	0.534483
2	2	2	2	3	3	2	2	2	1	1	2	1	1	1	1	1	3	4	4	3	3	1	3	3	4	4	4	1	3	1	2	4	4	3	3	4	0.534483
1	2	2	2	3	2	1	2	2	2	1	3	1	2	2	2	1	6	3	3	1	3	1	1	3	4	4	4	4	1	1	1	4	3	3	3	4	0.534483
1	1	1	1	2	2	2	1	2	2	1	3	1	1	2	2	2	#NULL!	#NULL!	#NULL!	#NULL!	#NULL!	#NULL!	#NULL!	#NULL!	#NULL!	#NULL!	#NULL!	#NULL!	#NULL!	#NULL!	#NULL!	#NULL!	#NULL!	#NULL!	#NULL!	2	0.719512
2	2	2	3	3	2	2	1	2	2	1	3	1	1	2	2	2	#NULL!	#NULL!	#NULL!	#NULL!	#NULL!	#NULL!	#NULL!	#NULL!	#NULL!	#NULL!	#NULL!	#NULL!	#NULL!	#NULL!	#NULL!	#NULL!	#NULL!	#NULL!	#NULL!	4	0.534483
2	1	2	1	2	2	2	1	2	2	1	3	1	1	2	2	2	#NULL!	#NULL!	#NULL!	#NULL!	#NULL!	#NULL!	#NULL!	#NULL!	#NULL!	#NULL!	#NULL!	#NULL!	#NULL!	#NULL!	#NULL!	#NULL!	#NULL!	#NULL!	#NULL!	2	0.719512
2	1	1	2	6	2	2	1	1	1	2	4	2	2	2	2	2	#NULL!	#NULL!	#NULL!	#NULL!	#NULL!	#NULL!	#NULL!	#NULL!	#NULL!	#NULL!	#NULL!	#NULL!	#NULL!	#NULL!	#NULL!	#NULL!	#NULL!	#NULL!	#NULL!	3	0.719512
2	1	1	4	1	3	2	2	1	1	2	2	1	2	2	1	2	#NULL!	#NULL!	#NULL!	#NULL!	#NULL!	#NULL!	#NULL!	#NULL!	#NULL!	#NULL!	#NULL!	#NULL!	#NULL!	#NULL!	#NULL!	#NULL!	#NULL!	#NULL!	#NULL!	1	0.719512
2	1	1	4	1	3	2	2	1	1	2	2	1	2	2	1	2	#NULL!	#NULL!	#NULL!	#NULL!	#NULL!	#NULL!	#NULL!	#NULL!	#NULL!	#NULL!	#NULL!	#NULL!	#NULL!	#NULL!	#NULL!	#NULL!	#NULL!	#NULL!	#NULL!	1	0.719512
1	1	2	4	1	3	2	1	1	1	1	3	2	1	1	2	1	8	4	3	1	3	1	3	4	3	3	3	4	3	4	3	1	4	1	2	1	0.719512
2	2	1	2	3	3	2	2	1	1	2	3	1	2	2	2	1	1	3	3	1	1	1	3	4	3	3	3	4	1	4	1	1	1	1	2	4	0.534483
1	1	1	2	3	3	1	1	2	2	1	2	2	2	2	1	2	#NULL!	#NULL!	#NULL!	#NULL!	#NULL!	#NULL!	#NULL!	#NULL!	#NULL!	#NULL!	#NULL!	#NULL!	#NULL!	#NULL!	#NULL!	#NULL!	#NULL!	#NULL!	#NULL!	4	0.719512
2	1	2	4	2	1	2	1	2	2	2	1	1	1	2	1	1	6	3	3	3	3	1	3	3	4	4	4	4	1	3	4	4	1	3	3	2	0.719512
1	2	2	3	1	2	2	1	1	1	2	2	2	1	1	2	1	2	4	4	3	1	1	1	3	4	4	4	1	3	1	1	4	4	3	3	1	0.534483
2	2	2	1	6	3	2	1	2	2	2	3	1	1	1	2	1	9	3	4	1	3	1	1	3	4	4	4	4	1	4	1	4	3	3	3	3	0.534483
1	2	2	3	2	1	1	1	1	1	1	2	2	1	2	1	2	#NULL!	#NULL!	#NULL!	#NULL!	#NULL!	#NULL!	#NULL!	#NULL!	#NULL!	#NULL!	#NULL!	#NULL!	#NULL!	#NULL!	#NULL!	#NULL!	#NULL!	#NULL!	#NULL!	2	0.534483
2	1	1	2	6	2	2	1	1	1	2	4	2	2	2	2	1	7	3	4	4	1	1	4	1	3	4	3	4	4	1	5	4	4	3	3	3	0.719512
1	2	2	4	3	3	1	1	2	1	1	2	1	1	1	1	2	#NULL!	#NULL!	#NULL!	#NULL!	#NULL!	#NULL!	#NULL!	#NULL!	#NULL!	#NULL!	#NULL!	#NULL!	#NULL!	#NULL!	#NULL!	#NULL!	#NULL!	#NULL!	#NULL!	4	0.534483
1	2	2	3	2	2	1	1	2	2	1	3	1	1	1	2	1	5	3	3	1	4	1	4	4	3	3	3	4	3	4	1	4	4	2	3	2	0.534483
2	1	2	2	1	2	1	1	2	2	1	3	1	1	2	2	1	5	3	3	1	4	1	4	4	3	3	3	4	1	4	5	4	4	2	3	1	0.719512
2	1	1	2	4	2	2	1	1	2	2	2	1	2	2	1	2	#NULL!	#NULL!	#NULL!	#NULL!	#NULL!	#NULL!	#NULL!	#NULL!	#NULL!	#NULL!	#NULL!	#NULL!	#NULL!	#NULL!	#NULL!	#NULL!	#NULL!	#NULL!	#NULL!	4	0.719512
1	1	2	2	4	2	2	1	1	2	2	2	1	2	2	1	2	#NULL!	#NULL!	#NULL!	#NULL!	#NULL!	#NULL!	#NULL!	#NULL!	#NULL!	#NULL!	#NULL!	#NULL!	#NULL!	#NULL!	#NULL!	#NULL!	#NULL!	#NULL!	#NULL!	4	0.719512
2	2	1	2	2	3	1	1	2	1	2	1	2	1	2	2	1	8	4	3	1	3	1	3	4	3	3	3	4	3	4	3	1	4	1	1	2	0.534483
1	2	2	3	2	1	1	1	1	1	1	2	2	1	2	1	2	#NULL!	#NULL!	#NULL!	#NULL!	#NULL!	#NULL!	#NULL!	#NULL!	#NULL!	#NULL!	#NULL!	#NULL!	#NULL!	#NULL!	#NULL!	#NULL!	#NULL!	#NULL!	#NULL!	2	0.534483
1	1	1	1	2	1	2	1	1	1	1	3	1	1	2	2	2	#NULL!	#NULL!	#NULL!	#NULL!	#NULL!	#NULL!	#NULL!	#NULL!	#NULL!	#NULL!	#NULL!	#NULL!	#NULL!	#NULL!	#NULL!	#NULL!	#NULL!	#NULL!	#NULL!	2	0.719512
2	2	2	1	2	1	2	1	2	2	1	3	1	1	2	2	2	#NULL!	#NULL!	#NULL!	#NULL!	#NULL!	#NULL!	#NULL!	#NULL!	#NULL!	#NULL!	#NULL!	#NULL!	#NULL!	#NULL!	#NULL!	#NULL!	#NULL!	#NULL!	#NULL!	2	0.534483
2	1	1	2	4	2	2	1	2	2	1	3	1	1	2	1	1	3	4	4	3	3	1	3	3	4	4	4	1	1	1	2	4	4	3	3	4	0.719512
1	2	1	2	6	2	2	1	1	1	2	4	2	2	2	2	1	7	3	4	4	1	1	4	1	3	4	3	4	4	1	5	4	4	3	3	3	0.534483
2	1	1	3	1	3	2	1	1	1	1	2	2	2	2	2	2	#NULL!	#NULL!	#NULL!	#NULL!	#NULL!	#NULL!	#NULL!	#NULL!	#NULL!	#NULL!	#NULL!	#NULL!	#NULL!	#NULL!	#NULL!	#NULL!	#NULL!	#NULL!	#NULL!	1	0.719512
2	1	2	1	2	1	2	1	2	2	1	3	1	1	1	1	2	#NULL!	#NULL!	#NULL!	#NULL!	#NULL!	#NULL!	#NULL!	#NULL!	#NULL!	#NULL!	#NULL!	#NULL!	#NULL!	#NULL!	#NULL!	#NULL!	#NULL!	#NULL!	#NULL!	2	0.719512
2	2	1	3	6	2	2	1	1	1	1	2	2	1	2	2	1	2	4	4	3	3	1	3	1	4	4	4	3	3	1	3	4	4	3	3	3	0.534483
1	2	1	1	6	2	1	1	2	2	1	2	1	1	1	2	2	#NULL!	#NULL!	#NULL!	#NULL!	#NULL!	#NULL!	#NULL!	#NULL!	#NULL!	#NULL!	#NULL!	#NULL!	#NULL!	#NULL!	#NULL!	#NULL!	#NULL!	#NULL!	#NULL!	3	0.534483
2	1	2	1	2	2	2	1	2	2	2	3	1	1	2	2	1	1	3	3	1	1	1	3	4	3	3	3	4	1	4	1	1	1	1	2	2	0.719512
1	2	2	2	2	2	2	1	3	1	2	3	1	1	2	1	2	#NULL!	#NULL!	#NULL!	#NULL!	#NULL!	#NULL!	#NULL!	#NULL!	#NULL!	#NULL!	#NULL!	#NULL!	#NULL!	#NULL!	#NULL!	#NULL!	#NULL!	#NULL!	#NULL!	2	0.534483
2	2	1	3	6	3	2	1	2	2	1	2	1	2	2	1	2	#NULL!	#NULL!	#NULL!	#NULL!	#NULL!	#NULL!	#NULL!	#NULL!	#NULL!	#NULL!	#NULL!	#NULL!	#NULL!	#NULL!	#NULL!	#NULL!	#NULL!	#NULL!	#NULL!	3	0.534483
1	2	2	3	3	3	2	1	1	1	2	3	1	1	2	2	2	#NULL!	#NULL!	#NULL!	#NULL!	#NULL!	#NULL!	#NULL!	#NULL!	#NULL!	#NULL!	#NULL!	#NULL!	#NULL!	#NULL!	#NULL!	#NULL!	#NULL!	#NULL!	#NULL!	4	0.534483
1	1	1	3	6	2	2	1	2	2	2	3	1	1	2	2	2	#NULL!	#NULL!	#NULL!	#NULL!	#NULL!	#NULL!	#NULL!	#NULL!	#NULL!	#NULL!	#NULL!	#NULL!	#NULL!	#NULL!	#NULL!	#NULL!	#NULL!	#NULL!	#NULL!	3	0.719512
1	2	2	1	2	2	2	1	1	1	1	3	2	2	2	1	2	#NULL!	#NULL!	#NULL!	#NULL!	#NULL!	#NULL!	#NULL!	#NULL!	#NULL!	#NULL!	#NULL!	#NULL!	#NULL!	#NULL!	#NULL!	#NULL!	#NULL!	#NULL!	#NULL!	2	0.534483
1	1	1	1	2	2	2	1	2	2	1	2	1	1	1	1	2	#NULL!	#NULL!	#NULL!	#NULL!	#NULL!	#NULL!	#NULL!	#NULL!	#NULL!	#NULL!	#NULL!	#NULL!	#NULL!	#NULL!	#NULL!	#NULL!	#NULL!	#NULL!	#NULL!	2	0.719512
2	2	1	1	2	2	1	1	1	1	1	2	1	2	2	1	2	#NULL!	#NULL!	#NULL!	#NULL!	#NULL!	#NULL!	#NULL!	#NULL!	#NULL!	#NULL!	#NULL!	#NULL!	#NULL!	#NULL!	#NULL!	#NULL!	#NULL!	#NULL!	#NULL!	2	0.534483
2	1	1	1	3	3	1	1	2	2	1	2	2	2	1	2	2	#NULL!	#NULL!	#NULL!	#NULL!	#NULL!	#NULL!	#NULL!	#NULL!	#NULL!	#NULL!	#NULL!	#NULL!	#NULL!	#NULL!	#NULL!	#NULL!	#NULL!	#NULL!	#NULL!	4	0.719512
2	2	2	3	6	3	2	1	2	2	2	2	1	1	2	1	2	#NULL!	#NULL!	#NULL!	#NULL!	#NULL!	#NULL!	#NULL!	#NULL!	#NULL!	#NULL!	#NULL!	#NULL!	#NULL!	#NULL!	#NULL!	#NULL!	#NULL!	#NULL!	#NULL!	3	0.534483
2	1	2	4	1	3	2	1	2	2	2	2	1	2	2	2	2	#NULL!	#NULL!	#NULL!	#NULL!	#NULL!	#NULL!	#NULL!	#NULL!	#NULL!	#NULL!	#NULL!	#NULL!	#NULL!	#NULL!	#NULL!	#NULL!	#NULL!	#NULL!	#NULL!	1	0.719512
2	1	2	2	4	2	1	1	3	1	1	2	1	1	2	2	2	#NULL!	#NULL!	#NULL!	#NULL!	#NULL!	#NULL!	#NULL!	#NULL!	#NULL!	#NULL!	#NULL!	#NULL!	#NULL!	#NULL!	#NULL!	#NULL!	#NULL!	#NULL!	#NULL!	4	0.719512
1	2	1	1	6	2	1	1	3	1	1	2	1	1	2	2	2	#NULL!	#NULL!	#NULL!	#NULL!	#NULL!	#NULL!	#NULL!	#NULL!	#NULL!	#NULL!	#NULL!	#NULL!	#NULL!	#NULL!	#NULL!	#NULL!	#NULL!	#NULL!	#NULL!	3	0.534483
2	2	1	3	3	3	2	1	3	1	1	3	1	1	2	2	2	#NULL!	#NULL!	#NULL!	#NULL!	#NULL!	#NULL!	#NULL!	#NULL!	#NULL!	#NULL!	#NULL!	#NULL!	#NULL!	#NULL!	#NULL!	#NULL!	#NULL!	#NULL!	#NULL!	4	0.534483
1	1	2	1	2	2	1	1	3	1	1	3	1	2	2	1	2	#NULL!	#NULL!	#NULL!	#NULL!	#NULL!	#NULL!	#NULL!	#NULL!	#NULL!	#NULL!	#NULL!	#NULL!	#NULL!	#NULL!	#NULL!	#NULL!	#NULL!	#NULL!	#NULL!	2	0.719512
1	1	2	4	1	3	2	2	3	1	2	3	1	2	2	2	2	#NULL!	#NULL!	#NULL!	#NULL!	#NULL!	#NULL!	#NULL!	#NULL!	#NULL!	#NULL!	#NULL!	#NULL!	#NULL!	#NULL!	#NULL!	#NULL!	#NULL!	#NULL!	#NULL!	1	0.719512
2	2	1	3	3	3	2	1	2	1	1	2	1	1	2	2	2	#NULL!	#NULL!	#NULL!	#NULL!	#NULL!	#NULL!	#NULL!	#NULL!	#NULL!	#NULL!	#NULL!	#NULL!	#NULL!	#NULL!	#NULL!	#NULL!	#NULL!	#NULL!	#NULL!	4	0.534483
2	2	1	4	3	3	2	2	1	1	2	3	1	2	2	2	2	#NULL!	#NULL!	#NULL!	#NULL!	#NULL!	#NULL!	#NULL!	#NULL!	#NULL!	#NULL!	#NULL!	#NULL!	#NULL!	#NULL!	#NULL!	#NULL!	#NULL!	#NULL!	#NULL!	4	0.534483
1	1	2	1	2	2	1	1	2	2	1	2	1	1	1	2	2	#NULL!	#NULL!	#NULL!	#NULL!	#NULL!	#NULL!	#NULL!	#NULL!	#NULL!	#NULL!	#NULL!	#NULL!	#NULL!	#NULL!	#NULL!	#NULL!	#NULL!	#NULL!	#NULL!	2	0.719512
1	2	2	1	4	1	2	1	3	1	2	2	1	2	2	2	2	#NULL!	#NULL!	#NULL!	#NULL!	#NULL!	#NULL!	#NULL!	#NULL!	#NULL!	#NULL!	#NULL!	#NULL!	#NULL!	#NULL!	#NULL!	#NULL!	#NULL!	#NULL!	#NULL!	4	0.534483
2	1	1	3	3	3	1	1	1	1	2	2	1	2	2	2	2	#NULL!	#NULL!	#NULL!	#NULL!	#NULL!	#NULL!	#NULL!	#NULL!	#NULL!	#NULL!	#NULL!	#NULL!	#NULL!	#NULL!	#NULL!	#NULL!	#NULL!	#NULL!	#NULL!	4	0.719512
2	2	1	2	4	1	2	1	2	2	1	2	1	1	1	1	2	#NULL!	#NULL!	#NULL!	#NULL!	#NULL!	#NULL!	#NULL!	#NULL!	#NULL!	#NULL!	#NULL!	#NULL!	#NULL!	#NULL!	#NULL!	#NULL!	#NULL!	#NULL!	#NULL!	4	0.534483
1	1	2	2	3	2	2	1	2	2	1	1	1	1	2	2	2	#NULL!	#NULL!	#NULL!	#NULL!	#NULL!	#NULL!	#NULL!	#NULL!	#NULL!	#NULL!	#NULL!	#NULL!	#NULL!	#NULL!	#NULL!	#NULL!	#NULL!	#NULL!	#NULL!	4	0.719512
2	1	2	1	4	1	1	1	2	2	1	3	1	1	1	1	2	#NULL!	#NULL!	#NULL!	#NULL!	#NULL!	#NULL!	#NULL!	#NULL!	#NULL!	#NULL!	#NULL!	#NULL!	#NULL!	#NULL!	#NULL!	#NULL!	#NULL!	#NULL!	#NULL!	4	0.719512
1	2	1	2	3	2	2	2	1	2	2	2	1	2	2	2	2	#NULL!	#NULL!	#NULL!	#NULL!	#NULL!	#NULL!	#NULL!	#NULL!	#NULL!	#NULL!	#NULL!	#NULL!	#NULL!	#NULL!	#NULL!	#NULL!	#NULL!	#NULL!	#NULL!	4	0.534483
1	2	1	2	6	2	2	2	3	1	2	3	1	2	2	2	2	#NULL!	#NULL!	#NULL!	#NULL!	#NULL!	#NULL!	#NULL!	#NULL!	#NULL!	#NULL!	#NULL!	#NULL!	#NULL!	#NULL!	#NULL!	#NULL!	#NULL!	#NULL!	#NULL!	3	0.534483
2	1	2	2	4	1	1	1	2	2	1	2	1	1	2	2	2	#NULL!	#NULL!	#NULL!	#NULL!	#NULL!	#NULL!	#NULL!	#NULL!	#NULL!	#NULL!	#NULL!	#NULL!	#NULL!	#NULL!	#NULL!	#NULL!	#NULL!	#NULL!	#NULL!	4	0.719512
2	2	1	2	4	1	2	1	2	1	1	3	1	1	2	1	2	#NULL!	#NULL!	#NULL!	#NULL!	#NULL!	#NULL!	#NULL!	#NULL!	#NULL!	#NULL!	#NULL!	#NULL!	#NULL!	#NULL!	#NULL!	#NULL!	#NULL!	#NULL!	#NULL!	4	0.534483
1	1	2	1	4	1	1	1	2	2	1	2	1	1	2	1	2	#NULL!	#NULL!	#NULL!	#NULL!	#NULL!	#NULL!	#NULL!	#NULL!	#NULL!	#NULL!	#NULL!	#NULL!	#NULL!	#NULL!	#NULL!	#NULL!	#NULL!	#NULL!	#NULL!	4	0.719512
2	2	1	1	3	2	2	1	2	1	1	3	1	1	2	2	2	#NULL!	#NULL!	#NULL!	#NULL!	#NULL!	#NULL!	#NULL!	#NULL!	#NULL!	#NULL!	#NULL!	#NULL!	#NULL!	#NULL!	#NULL!	#NULL!	#NULL!	#NULL!	#NULL!	4	0.534483
1	2	2	2	4	1	1	1	2	2	1	2	1	1	2	2	2	#NULL!	#NULL!	#NULL!	#NULL!	#NULL!	#NULL!	#NULL!	#NULL!	#NULL!	#NULL!	#NULL!	#NULL!	#NULL!	#NULL!	#NULL!	#NULL!	#NULL!	#NULL!	#NULL!	4	0.534483
2	1	1	3	3	3	2	2	1	1	2	3	1	2	2	2	2	#NULL!	#NULL!	#NULL!	#NULL!	#NULL!	#NULL!	#NULL!	#NULL!	#NULL!	#NULL!	#NULL!	#NULL!	#NULL!	#NULL!	#NULL!	#NULL!	#NULL!	#NULL!	#NULL!	4	0.719512
1	2	2	2	2	3	2	2	2	2	2	1	1	2	2	2	2	#NULL!	#NULL!	#NULL!	#NULL!	#NULL!	#NULL!	#NULL!	#NULL!	#NULL!	#NULL!	#NULL!	#NULL!	#NULL!	#NULL!	#NULL!	#NULL!	#NULL!	#NULL!	#NULL!	2	0.534483
1	2	2	1	2	3	2	2	3	1	2	2	1	2	2	2	2	#NULL!	#NULL!	#NULL!	#NULL!	#NULL!	#NULL!	#NULL!	#NULL!	#NULL!	#NULL!	#NULL!	#NULL!	#NULL!	#NULL!	#NULL!	#NULL!	#NULL!	#NULL!	#NULL!	2	0.534483
2	1	1	3	6	2	2	2	3	1	2	2	1	2	2	1	2	#NULL!	#NULL!	#NULL!	#NULL!	#NULL!	#NULL!	#NULL!	#NULL!	#NULL!	#NULL!	#NULL!	#NULL!	#NULL!	#NULL!	#NULL!	#NULL!	#NULL!	#NULL!	#NULL!	3	0.719512
1	2	1	2	6	2	2	2	3	1	2	2	1	2	2	1	2	#NULL!	#NULL!	#NULL!	#NULL!	#NULL!	#NULL!	#NULL!	#NULL!	#NULL!	#NULL!	#NULL!	#NULL!	#NULL!	#NULL!	#NULL!	#NULL!	#NULL!	#NULL!	#NULL!	3	0.534483
2	1	2	2	3	3	2	2	3	1	2	2	1	2	2	2	2	#NULL!	#NULL!	#NULL!	#NULL!	#NULL!	#NULL!	#NULL!	#NULL!	#NULL!	#NULL!	#NULL!	#NULL!	#NULL!	#NULL!	#NULL!	#NULL!	#NULL!	#NULL!	#NULL!	4	0.719512
1	1	1	4	5	3	2	2	1	1	2	2	1	2	2	2	2	#NULL!	#NULL!	#NULL!	#NULL!	#NULL!	#NULL!	#NULL!	#NULL!	#NULL!	#NULL!	#NULL!	#NULL!	#NULL!	#NULL!	#NULL!	#NULL!	#NULL!	#NULL!	#NULL!	4	0.719512
2	2	2	2	2	2	2	2	1	2	2	2	1	2	2	1	2	#NULL!	#NULL!	#NULL!	#NULL!	#NULL!	#NULL!	#NULL!	#NULL!	#NULL!	#NULL!	#NULL!	#NULL!	#NULL!	#NULL!	#NULL!	#NULL!	#NULL!	#NULL!	#NULL!	2	0.534483
1	2	1	1	2	2	1	1	2	2	2	3	1	1	2	2	1	1	3	3	1	3	1	3	4	1	1	3	4	3	4	3	1	1	3	3	2	0.534483
2	2	2	3	4	1	2	1	3	1	1	3	2	2	2	1	1	8	4	3	1	1	1	3	4	1	1	3	4	3	4	2	1	4	3	3	4	0.534483
1	2	1	4	5	3	2	2	2	2	1	1	1	1	2	1	2	#NULL!	#NULL!	#NULL!	#NULL!	#NULL!	#NULL!	#NULL!	#NULL!	#NULL!	#NULL!	#NULL!	#NULL!	#NULL!	#NULL!	#NULL!	#NULL!	#NULL!	#NULL!	#NULL!	4	0.534483
1	1	1	3	5	3	2	2	1	1	2	2	1	2	2	2	2	#NULL!	#NULL!	#NULL!	#NULL!	#NULL!	#NULL!	#NULL!	#NULL!	#NULL!	#NULL!	#NULL!	#NULL!	#NULL!	#NULL!	#NULL!	#NULL!	#NULL!	#NULL!	#NULL!	4	0.719512
2	2	2	1	2	2	1	1	2	2	1	2	1	2	2	2	2	#NULL!	#NULL!	#NULL!	#NULL!	#NULL!	#NULL!	#NULL!	#NULL!	#NULL!	#NULL!	#NULL!	#NULL!	#NULL!	#NULL!	#NULL!	#NULL!	#NULL!	#NULL!	#NULL!	2	0.534483
2	1	2	1	2	2	2	2	3	1	2	3	1	2	2	2	2	#NULL!	#NULL!	#NULL!	#NULL!	#NULL!	#NULL!	#NULL!	#NULL!	#NULL!	#NULL!	#NULL!	#NULL!	#NULL!	#NULL!	#NULL!	#NULL!	#NULL!	#NULL!	#NULL!	2	0.719512
1	2	1	4	1	3	2	1	2	1	2	2	1	1	2	1	2	#NULL!	#NULL!	#NULL!	#NULL!	#NULL!	#NULL!	#NULL!	#NULL!	#NULL!	#NULL!	#NULL!	#NULL!	#NULL!	#NULL!	#NULL!	#NULL!	#NULL!	#NULL!	#NULL!	1	0.534483
1	1	1	4	5	3	2	2	1	1	2	3	1	1	2	2	2	#NULL!	#NULL!	#NULL!	#NULL!	#NULL!	#NULL!	#NULL!	#NULL!	#NULL!	#NULL!	#NULL!	#NULL!	#NULL!	#NULL!	#NULL!	#NULL!	#NULL!	#NULL!	#NULL!	4	0.719512
1	1	1	3	5	3	2	2	1	1	2	2	1	2	2	2	2	#NULL!	#NULL!	#NULL!	#NULL!	#NULL!	#NULL!	#NULL!	#NULL!	#NULL!	#NULL!	#NULL!	#NULL!	#NULL!	#NULL!	#NULL!	#NULL!	#NULL!	#NULL!	#NULL!	4	0.719512
1	1	1	4	5	3	2	2	1	1	2	3	1	1	2	2	2	#NULL!	#NULL!	#NULL!	#NULL!	#NULL!	#NULL!	#NULL!	#NULL!	#NULL!	#NULL!	#NULL!	#NULL!	#NULL!	#NULL!	#NULL!	#NULL!	#NULL!	#NULL!	#NULL!	4	0.719512
1	2	1	4	1	3	2	1	2	1	2	2	1	1	2	2	2	#NULL!	#NULL!	#NULL!	#NULL!	#NULL!	#NULL!	#NULL!	#NULL!	#NULL!	#NULL!	#NULL!	#NULL!	#NULL!	#NULL!	#NULL!	#NULL!	#NULL!	#NULL!	#NULL!	1	0.534483
2	1	2	1	2	2	2	2	3	1	2	3	1	2	2	2	2	#NULL!	#NULL!	#NULL!	#NULL!	#NULL!	#NULL!	#NULL!	#NULL!	#NULL!	#NULL!	#NULL!	#NULL!	#NULL!	#NULL!	#NULL!	#NULL!	#NULL!	#NULL!	#NULL!	2	0.719512
2	2	2	1	2	2	1	1	2	2	1	2	1	1	2	2	2	#NULL!	#NULL!	#NULL!	#NULL!	#NULL!	#NULL!	#NULL!	#NULL!	#NULL!	#NULL!	#NULL!	#NULL!	#NULL!	#NULL!	#NULL!	#NULL!	#NULL!	#NULL!	#NULL!	2	0.534483
1	1	1	3	5	3	2	2	1	1	2	2	1	2	2	2	2	#NULL!	#NULL!	#NULL!	#NULL!	#NULL!	#NULL!	#NULL!	#NULL!	#NULL!	#NULL!	#NULL!	#NULL!	#NULL!	#NULL!	#NULL!	#NULL!	#NULL!	#NULL!	#NULL!	4	0.719512
2	1	2	1	2	2	2	2	3	1	2	3	1	2	2	2	2	#NULL!	#NULL!	#NULL!	#NULL!	#NULL!	#NULL!	#NULL!	#NULL!	#NULL!	#NULL!	#NULL!	#NULL!	#NULL!	#NULL!	#NULL!	#NULL!	#NULL!	#NULL!	#NULL!	2	0.719512
2	2	2	1	2	2	1	1	2	2	1	2	1	1	2	2	2	#NULL!	#NULL!	#NULL!	#NULL!	#NULL!	#NULL!	#NULL!	#NULL!	#NULL!	#NULL!	#NULL!	#NULL!	#NULL!	#NULL!	#NULL!	#NULL!	#NULL!	#NULL!	#NULL!	2	0.534483
1	2	1	4	1	3	2	1	2	1	2	2	1	1	2	2	2	#NULL!	#NULL!	#NULL!	#NULL!	#NULL!	#NULL!	#NULL!	#NULL!	#NULL!	#NULL!	#NULL!	#NULL!	#NULL!	#NULL!	#NULL!	#NULL!	#NULL!	#NULL!	#NULL!	1	0.534483
1	1	1	4	5	3	2	2	1	1	2	3	1	1	2	2	2	#NULL!	#NULL!	#NULL!	#NULL!	#NULL!	#NULL!	#NULL!	#NULL!	#NULL!	#NULL!	#NULL!	#NULL!	#NULL!	#NULL!	#NULL!	#NULL!	#NULL!	#NULL!	#NULL!	4	0.719512
1	1	1	3	5	3	2	2	1	1	2	2	1	2	2	2	2	#NULL!	#NULL!	#NULL!	#NULL!	#NULL!	#NULL!	#NULL!	#NULL!	#NULL!	#NULL!	#NULL!	#NULL!	#NULL!	#NULL!	#NULL!	#NULL!	#NULL!	#NULL!	#NULL!	4	0.719512
1	1	1	4	5	3	2	2	1	1	2	3	1	1	2	2	2	#NULL!	#NULL!	#NULL!	#NULL!	#NULL!	#NULL!	#NULL!	#NULL!	#NULL!	#NULL!	#NULL!	#NULL!	#NULL!	#NULL!	#NULL!	#NULL!	#NULL!	#NULL!	#NULL!	4	0.719512
2	1	2	1	2	2	2	2	3	1	2	3	1	2	2	2	2	#NULL!	#NULL!	#NULL!	#NULL!	#NULL!	#NULL!	#NULL!	#NULL!	#NULL!	#NULL!	#NULL!	#NULL!	#NULL!	#NULL!	#NULL!	#NULL!	#NULL!	#NULL!	#NULL!	2	0.719512
2	2	2	1	2	2	1	1	2	2	1	2	1	1	2	2	2	#NULL!	#NULL!	#NULL!	#NULL!	#NULL!	#NULL!	#NULL!	#NULL!	#NULL!	#NULL!	#NULL!	#NULL!	#NULL!	#NULL!	#NULL!	#NULL!	#NULL!	#NULL!	#NULL!	2	0.534483
1	2	1	4	1	3	2	1	2	1	2	2	1	1	2	2	2	#NULL!	#NULL!	#NULL!	#NULL!	#NULL!	#NULL!	#NULL!	#NULL!	#NULL!	#NULL!	#NULL!	#NULL!	#NULL!	#NULL!	#NULL!	#NULL!	#NULL!	#NULL!	#NULL!	1	0.534483
2	1	2	4	2	1	2	1	2	2	2	1	1	1	2	1	1	6	3	3	3	3	1	3	3	4	4	4	4	1	1	3	4	1	3	3	2	0.719512
1	1	2	3	1	2	2	2	1	1	2	2	2	1	1	2	1	2	4	4	3	1	1	3	3	4	4	4	1	1	1	1	4	4	3	3	1	0.719512
2	1	2	1	6	3	2	2	2	2	2	3	1	1	1	2	1	4	3	3	1	1	1	1	4	3	1	3	4	1	4	5	3	3	2	3	3	0.719512
1	1	2	3	2	1	1	1	1	1	1	2	2	1	2	1	2	#NULL!	#NULL!	#NULL!	#NULL!	#NULL!	#NULL!	#NULL!	#NULL!	#NULL!	#NULL!	#NULL!	#NULL!	#NULL!	#NULL!	#NULL!	#NULL!	#NULL!	#NULL!	#NULL!	2	0.719512
1	1	1	3	5	3	2	2	1	1	2	2	1	2	2	2	2	#NULL!	#NULL!	#NULL!	#NULL!	#NULL!	#NULL!	#NULL!	#NULL!	#NULL!	#NULL!	#NULL!	#NULL!	#NULL!	#NULL!	#NULL!	#NULL!	#NULL!	#NULL!	#NULL!	4	0.719512
1	1	1	4	5	3	2	2	1	1	2	3	1	1	2	2	2	#NULL!	#NULL!	#NULL!	#NULL!	#NULL!	#NULL!	#NULL!	#NULL!	#NULL!	#NULL!	#NULL!	#NULL!	#NULL!	#NULL!	#NULL!	#NULL!	#NULL!	#NULL!	#NULL!	4	0.719512
2	2	2	1	2	2	1	1	2	2	1	2	1	1	2	2	2	#NULL!	#NULL!	#NULL!	#NULL!	#NULL!	#NULL!	#NULL!	#NULL!	#NULL!	#NULL!	#NULL!	#NULL!	#NULL!	#NULL!	#NULL!	#NULL!	#NULL!	#NULL!	#NULL!	2	0.534483
2	1	2	1	2	2	2	2	3	1	2	3	1	2	2	2	2	#NULL!	#NULL!	#NULL!	#NULL!	#NULL!	#NULL!	#NULL!	#NULL!	#NULL!	#NULL!	#NULL!	#NULL!	#NULL!	#NULL!	#NULL!	#NULL!	#NULL!	#NULL!	#NULL!	2	0.719512
1	1	1	4	1	3	2	1	2	1	2	2	1	1	2	2	2	#NULL!	#NULL!	#NULL!	#NULL!	#NULL!	#NULL!	#NULL!	#NULL!	#NULL!	#NULL!	#NULL!	#NULL!	#NULL!	#NULL!	#NULL!	#NULL!	#NULL!	#NULL!	#NULL!	1	0.719512
1	1	1	4	5	3	2	2	1	1	2	3	1	1	2	2	2	#NULL!	#NULL!	#NULL!	#NULL!	#NULL!	#NULL!	#NULL!	#NULL!	#NULL!	#NULL!	#NULL!	#NULL!	#NULL!	#NULL!	#NULL!	#NULL!	#NULL!	#NULL!	#NULL!	4	0.719512
1	1	1	3	6	2	2	2	1	2	2	2	1	1	2	2	2	#NULL!	#NULL!	#NULL!	#NULL!	#NULL!	#NULL!	#NULL!	#NULL!	#NULL!	#NULL!	#NULL!	#NULL!	#NULL!	#NULL!	#NULL!	#NULL!	#NULL!	#NULL!	#NULL!	3	0.719512
2	2	2	1	2	2	1	1	2	2	1	2	1	1	2	2	2	#NULL!	#NULL!	#NULL!	#NULL!	#NULL!	#NULL!	#NULL!	#NULL!	#NULL!	#NULL!	#NULL!	#NULL!	#NULL!	#NULL!	#NULL!	#NULL!	#NULL!	#NULL!	#NULL!	2	0.534483
2	1	1	3	6	3	2	2	1	1	1	3	2	2	2	2	1	4	3	3	1	3	1	1	4	3	3	3	4	3	4	2	3	3	1	1	3	0.719512
1	1	1	2	3	2	1	1	1	1	2	2	2	1	1	2	1	3	4	4	3	3	1	3	3	4	4	4	1	1	1	2	4	4	3	3	4	0.719512
2	2	2	1	2	2	2	2	2	1	1	2	1	1	2	2	1	2	4	4	1	1	1	1	1	4	4	4	1	1	1	5	4	4	3	3	2	0.534483
2	1	2	2	2	1	2	1	2	2	1	2	1	1	2	2	2	#NULL!	#NULL!	#NULL!	#NULL!	#NULL!	#NULL!	#NULL!	#NULL!	#NULL!	#NULL!	#NULL!	#NULL!	#NULL!	#NULL!	#NULL!	#NULL!	#NULL!	#NULL!	#NULL!	2	0.719512
2	2	1	3	6	2	2	2	3	1	1	3	1	2	2	1	2	#NULL!	#NULL!	#NULL!	#NULL!	#NULL!	#NULL!	#NULL!	#NULL!	#NULL!	#NULL!	#NULL!	#NULL!	#NULL!	#NULL!	#NULL!	#NULL!	#NULL!	#NULL!	#NULL!	3	0.534483
1	1	1	3	5	3	2	2	3	1	2	2	2	2	2	1	2	#NULL!	#NULL!	#NULL!	#NULL!	#NULL!	#NULL!	#NULL!	#NULL!	#NULL!	#NULL!	#NULL!	#NULL!	#NULL!	#NULL!	#NULL!	#NULL!	#NULL!	#NULL!	#NULL!	4	0.719512
1	1	2	2	6	3	2	2	2	2	2	2	1	2	2	1	2	#NULL!	#NULL!	#NULL!	#NULL!	#NULL!	#NULL!	#NULL!	#NULL!	#NULL!	#NULL!	#NULL!	#NULL!	#NULL!	#NULL!	#NULL!	#NULL!	#NULL!	#NULL!	#NULL!	3	0.719512
2	2	2	1	2	2	2	2	1	1	2	4	1	2	2	1	2	#NULL!	#NULL!	#NULL!	#NULL!	#NULL!	#NULL!	#NULL!	#NULL!	#NULL!	#NULL!	#NULL!	#NULL!	#NULL!	#NULL!	#NULL!	#NULL!	#NULL!	#NULL!	#NULL!	2	0.534483
2	1	1	3	6	3	2	2	1	2	2	2	1	2	2	1	2	#NULL!	#NULL!	#NULL!	#NULL!	#NULL!	#NULL!	#NULL!	#NULL!	#NULL!	#NULL!	#NULL!	#NULL!	#NULL!	#NULL!	#NULL!	#NULL!	#NULL!	#NULL!	#NULL!	3	0.719512
1	1	1	3	3	3	2	2	1	1	1	2	2	2	2	2	2	#NULL!	#NULL!	#NULL!	#NULL!	#NULL!	#NULL!	#NULL!	#NULL!	#NULL!	#NULL!	#NULL!	#NULL!	#NULL!	#NULL!	#NULL!	#NULL!	#NULL!	#NULL!	#NULL!	4	0.719512
2	1	1	2	6	3	2	2	2	1	1	1	1	1	1	1	2	#NULL!	#NULL!	#NULL!	#NULL!	#NULL!	#NULL!	#NULL!	#NULL!	#NULL!	#NULL!	#NULL!	#NULL!	#NULL!	#NULL!	#NULL!	#NULL!	#NULL!	#NULL!	#NULL!	3	0.719512
2	1	1	4	1	3	2	2	1	1	2	2	1	2	2	1	2	#NULL!	#NULL!	#NULL!	#NULL!	#NULL!	#NULL!	#NULL!	#NULL!	#NULL!	#NULL!	#NULL!	#NULL!	#NULL!	#NULL!	#NULL!	#NULL!	#NULL!	#NULL!	#NULL!	1	0.719512
2	1	2	2	4	1	1	1	2	2	2	2	1	1	2	1	2	#NULL!	#NULL!	#NULL!	#NULL!	#NULL!	#NULL!	#NULL!	#NULL!	#NULL!	#NULL!	#NULL!	#NULL!	#NULL!	#NULL!	#NULL!	#NULL!	#NULL!	#NULL!	#NULL!	4	0.719512
1	1	2	1	2	2	1	1	2	2	2	2	1	1	2	2	2	#NULL!	#NULL!	#NULL!	#NULL!	#NULL!	#NULL!	#NULL!	#NULL!	#NULL!	#NULL!	#NULL!	#NULL!	#NULL!	#NULL!	#NULL!	#NULL!	#NULL!	#NULL!	#NULL!	2	0.719512
1	1	1	4	1	3	2	2	1	1	2	2	2	2	2	2	2	#NULL!	#NULL!	#NULL!	#NULL!	#NULL!	#NULL!	#NULL!	#NULL!	#NULL!	#NULL!	#NULL!	#NULL!	#NULL!	#NULL!	#NULL!	#NULL!	#NULL!	#NULL!	#NULL!	1	0.719512
1	1	1	2	6	2	2	1	2	2	1	2	1	1	2	1	2	#NULL!	#NULL!	#NULL!	#NULL!	#NULL!	#NULL!	#NULL!	#NULL!	#NULL!	#NULL!	#NULL!	#NULL!	#NULL!	#NULL!	#NULL!	#NULL!	#NULL!	#NULL!	#NULL!	3	0.719512
1	1	1	1	2	2	1	1	2	2	2	3	1	1	2	2	1	1	3	3	1	3	1	3	4	3	3	3	4	3	4	3	1	1	1	1	2	0.719512
2	1	2	3	4	1	2	1	3	1	1	3	2	2	2	1	1	8	4	3	1	1	1	3	4	3	3	3	4	3	4	2	1	4	1	2	4	0.719512
1	1	1	3	3	3	2	2	3	1	1	2	1	2	2	1	2	#NULL!	#NULL!	#NULL!	#NULL!	#NULL!	#NULL!	#NULL!	#NULL!	#NULL!	#NULL!	#NULL!	#NULL!	#NULL!	#NULL!	#NULL!	#NULL!	#NULL!	#NULL!	#NULL!	4	0.719512
1	1	2	2	2	2	1	1	3	1	2	1	1	1	2	1	2	#NULL!	#NULL!	#NULL!	#NULL!	#NULL!	#NULL!	#NULL!	#NULL!	#NULL!	#NULL!	#NULL!	#NULL!	#NULL!	#NULL!	#NULL!	#NULL!	#NULL!	#NULL!	#NULL!	2	0.719512
2	1	1	3	3	3	2	1	2	2	1	2	1	2	2	2	2	#NULL!	#NULL!	#NULL!	#NULL!	#NULL!	#NULL!	#NULL!	#NULL!	#NULL!	#NULL!	#NULL!	#NULL!	#NULL!	#NULL!	#NULL!	#NULL!	#NULL!	#NULL!	#NULL!	4	0.719512
2	2	1	4	3	2	2	1	1	1	2	2	2	2	2	2	2	#NULL!	#NULL!	#NULL!	#NULL!	#NULL!	#NULL!	#NULL!	#NULL!	#NULL!	#NULL!	#NULL!	#NULL!	#NULL!	#NULL!	#NULL!	#NULL!	#NULL!	#NULL!	#NULL!	4	0.534483
2	1	1	4	5	3	2	1	3	1	2	2	1	2	2	2	2	#NULL!	#NULL!	#NULL!	#NULL!	#NULL!	#NULL!	#NULL!	#NULL!	#NULL!	#NULL!	#NULL!	#NULL!	#NULL!	#NULL!	#NULL!	#NULL!	#NULL!	#NULL!	#NULL!	4	0.719512
1	1	2	1	2	2	1	1	3	1	2	2	1	1	2	2	2	#NULL!	#NULL!	#NULL!	#NULL!	#NULL!	#NULL!	#NULL!	#NULL!	#NULL!	#NULL!	#NULL!	#NULL!	#NULL!	#NULL!	#NULL!	#NULL!	#NULL!	#NULL!	#NULL!	2	0.719512
2	1	2	1	2	2	1	1	2	2	1	2	1	1	2	2	2	#NULL!	#NULL!	#NULL!	#NULL!	#NULL!	#NULL!	#NULL!	#NULL!	#NULL!	#NULL!	#NULL!	#NULL!	#NULL!	#NULL!	#NULL!	#NULL!	#NULL!	#NULL!	#NULL!	2	0.719512
1	2	1	4	5	3	2	2	1	1	2	3	1	1	2	2	2	#NULL!	#NULL!	#NULL!	#NULL!	#NULL!	#NULL!	#NULL!	#NULL!	#NULL!	#NULL!	#NULL!	#NULL!	#NULL!	#NULL!	#NULL!	#NULL!	#NULL!	#NULL!	#NULL!	4	0.534483
1	1	1	4	1	3	2	1	2	1	2	2	1	1	2	2	2	#NULL!	#NULL!	#NULL!	#NULL!	#NULL!	#NULL!	#NULL!	#NULL!	#NULL!	#NULL!	#NULL!	#NULL!	#NULL!	#NULL!	#NULL!	#NULL!	#NULL!	#NULL!	#NULL!	1	0.719512
2	1	2	1	2	2	2	2	3	1	2	3	1	2	2	2	2	#NULL!	#NULL!	#NULL!	#NULL!	#NULL!	#NULL!	#NULL!	#NULL!	#NULL!	#NULL!	#NULL!	#NULL!	#NULL!	#NULL!	#NULL!	#NULL!	#NULL!	#NULL!	#NULL!	2	0.719512
1	1	1	4	5	3	2	2	1	1	2	3	1	1	2	2	2	#NULL!	#NULL!	#NULL!	#NULL!	#NULL!	#NULL!	#NULL!	#NULL!	#NULL!	#NULL!	#NULL!	#NULL!	#NULL!	#NULL!	#NULL!	#NULL!	#NULL!	#NULL!	#NULL!	4	0.719512
1	1	1	4	1	3	2	1	2	1	2	2	1	1	2	2	2	#NULL!	#NULL!	#NULL!	#NULL!	#NULL!	#NULL!	#NULL!	#NULL!	#NULL!	#NULL!	#NULL!	#NULL!	#NULL!	#NULL!	#NULL!	#NULL!	#NULL!	#NULL!	#NULL!	1	0.719512
2	1	2	1	2	2	1	1	2	2	1	2	1	1	2	2	2	#NULL!	#NULL!	#NULL!	#NULL!	#NULL!	#NULL!	#NULL!	#NULL!	#NULL!	#NULL!	#NULL!	#NULL!	#NULL!	#NULL!	#NULL!	#NULL!	#NULL!	#NULL!	#NULL!	2	0.719512
2	1	2	1	2	2	2	2	3	1	2	3	1	2	2	2	2	#NULL!	#NULL!	#NULL!	#NULL!	#NULL!	#NULL!	#NULL!	#NULL!	#NULL!	#NULL!	#NULL!	#NULL!	#NULL!	#NULL!	#NULL!	#NULL!	#NULL!	#NULL!	#NULL!	2	0.719512
1	2	2	3	2	1	1	1	1	1	1	2	2	2	1	1	1	1	3	3	3	3	1	3	4	3	1	3	4	3	4	4	1	1	3	2	2	0.534483
2	1	2	1	2	2	1	1	2	2	1	2	1	1	2	2	2	#NULL!	#NULL!	#NULL!	#NULL!	#NULL!	#NULL!	#NULL!	#NULL!	#NULL!	#NULL!	#NULL!	#NULL!	#NULL!	#NULL!	#NULL!	#NULL!	#NULL!	#NULL!	#NULL!	2	0.719512
1	1	1	4	5	3	2	2	1	1	2	3	1	1	2	2	2	#NULL!	#NULL!	#NULL!	#NULL!	#NULL!	#NULL!	#NULL!	#NULL!	#NULL!	#NULL!	#NULL!	#NULL!	#NULL!	#NULL!	#NULL!	#NULL!	#NULL!	#NULL!	#NULL!	4	0.719512
2	1	2	1	2	2	2	2	3	1	2	3	1	2	2	2	2	#NULL!	#NULL!	#NULL!	#NULL!	#NULL!	#NULL!	#NULL!	#NULL!	#NULL!	#NULL!	#NULL!	#NULL!	#NULL!	#NULL!	#NULL!	#NULL!	#NULL!	#NULL!	#NULL!	2	0.719512
1	1	1	4	1	3	2	1	2	1	2	2	1	1	2	2	2	#NULL!	#NULL!	#NULL!	#NULL!	#NULL!	#NULL!	#NULL!	#NULL!	#NULL!	#NULL!	#NULL!	#NULL!	#NULL!	#NULL!	#NULL!	#NULL!	#NULL!	#NULL!	#NULL!	1	0.719512
2	1	2	1	2	2	2	2	3	1	2	3	1	2	2	2	2	#NULL!	#NULL!	#NULL!	#NULL!	#NULL!	#NULL!	#NULL!	#NULL!	#NULL!	#NULL!	#NULL!	#NULL!	#NULL!	#NULL!	#NULL!	#NULL!	#NULL!	#NULL!	#NULL!	2	0.719512
2	1	1	3	3	3	2	2	1	1	2	2	1	2	2	2	2	#NULL!	#NULL!	#NULL!	#NULL!	#NULL!	#NULL!	#NULL!	#NULL!	#NULL!	#NULL!	#NULL!	#NULL!	#NULL!	#NULL!	#NULL!	#NULL!	#NULL!	#NULL!	#NULL!	4	0.719512
2	1	2	1	2	2	1	1	2	2	1	2	1	1	1	1	2	#NULL!	#NULL!	#NULL!	#NULL!	#NULL!	#NULL!	#NULL!	#NULL!	#NULL!	#NULL!	#NULL!	#NULL!	#NULL!	#NULL!	#NULL!	#NULL!	#NULL!	#NULL!	#NULL!	2	0.719512
1	1	2	1	2	2	1	1	2	2	1	2	1	1	1	1	2	#NULL!	#NULL!	#NULL!	#NULL!	#NULL!	#NULL!	#NULL!	#NULL!	#NULL!	#NULL!	#NULL!	#NULL!	#NULL!	#NULL!	#NULL!	#NULL!	#NULL!	#NULL!	#NULL!	2	0.719512
1	1	1	3	6	3	2	2	3	1	2	2	1	2	2	2	2	#NULL!	#NULL!	#NULL!	#NULL!	#NULL!	#NULL!	#NULL!	#NULL!	#NULL!	#NULL!	#NULL!	#NULL!	#NULL!	#NULL!	#NULL!	#NULL!	#NULL!	#NULL!	#NULL!	3	0.719512
2	1	1	2	6	3	1	1	2	2	2	2	1	1	2	2	2	#NULL!	#NULL!	#NULL!	#NULL!	#NULL!	#NULL!	#NULL!	#NULL!	#NULL!	#NULL!	#NULL!	#NULL!	#NULL!	#NULL!	#NULL!	#NULL!	#NULL!	#NULL!	#NULL!	3	0.719512
2	1	2	3	6	2	2	2	1	2	1	1	1	1	2	2	2	#NULL!	#NULL!	#NULL!	#NULL!	#NULL!	#NULL!	#NULL!	#NULL!	#NULL!	#NULL!	#NULL!	#NULL!	#NULL!	#NULL!	#NULL!	#NULL!	#NULL!	#NULL!	#NULL!	3	0.719512
1	1	1	1	6	3	2	2	3	1	2	2	1	2	2	1	2	#NULL!	#NULL!	#NULL!	#NULL!	#NULL!	#NULL!	#NULL!	#NULL!	#NULL!	#NULL!	#NULL!	#NULL!	#NULL!	#NULL!	#NULL!	#NULL!	#NULL!	#NULL!	#NULL!	3	0.719512
1	1	1	2	6	2	2	2	3	1	2	1	1	2	1	2	2	#NULL!	#NULL!	#NULL!	#NULL!	#NULL!	#NULL!	#NULL!	#NULL!	#NULL!	#NULL!	#NULL!	#NULL!	#NULL!	#NULL!	#NULL!	#NULL!	#NULL!	#NULL!	#NULL!	3	0.719512
2	1	2	2	6	2	2	2	3	1	2	2	1	2	2	1	2	#NULL!	#NULL!	#NULL!	#NULL!	#NULL!	#NULL!	#NULL!	#NULL!	#NULL!	#NULL!	#NULL!	#NULL!	#NULL!	#NULL!	#NULL!	#NULL!	#NULL!	#NULL!	#NULL!	3	0.719512
